# Supplementary material for: Temporal bone marrow of the rat and its connections to the inner ear
Source: Front Neurol. 2024 May 16;15:1386654. doi: 10.3389/fneur.2024.1386654 (PMC11137668; doi:10.3389/fneur.2024.1386654)
Supplement: Supplementary file 1 [file Presentation_1.zip]

Archive with 4 entries (4 files):
- Supplementary Figure 1.jpeg
- Supplementary Figure 2.jpeg
- Supplementary Materials Captions.docx
- Supplementary Video.MP4
